# Supplementary material for: Comparison Between Two Methodologies of Sample Preservation for RNA Extraction in Naturally Delivered Ovine Placenta
Source: Animals (Basel). 2025 Mar 10;15(6):786. doi: 10.3390/ani15060786 (PMC11939649; doi:10.3390/ani15060786)
Supplement: Supplementary file 1 [file animals-15-00786-s001.zip]

Archive with 1 entries (1 files):
- animals-3481289-supplementary.pdf
